# Supplementary material for: Runx2 Regulates Galnt3 and Fgf23 Expressions and Galnt3 Decelerates Osteoid Mineralization by Stabilizing Fgf23
Source: Int J Mol Sci. 2024 Feb 14;25(4):2275. doi: 10.3390/ijms25042275 (PMC10889289; doi:10.3390/ijms25042275)
Supplement: Supplementary file 1 [file ijms-25-02275-s001.zip]

Archive with 1 entries (1 files):
- ijms-2826716-supplementary.pdf
